# Supplementary material for: Cross‐species transmission of deltacoronavirus and the origin of porcine deltacoronavirus
Source: Evol Appl. 2020 Jul 31;13(9):2246–53. doi: 10.1111/eva.12997 (PMC7273114; doi:10.1111/eva.12997)
Supplement: Supplementary file 6 — Table S1 [file EVA-13-2246-s006.xlsx]

## Sheet: Sheet1
GenBank Accession	Strain Name	Date	Country	Host
FJ376619	FJ376619	2007_01	China	Bulbul
JQ065049	HKU21_8295	2007	China	Common_Moorhen
JQ065046	HKU18_chu3	2007	China	Magpie_Robin
FJ376622	FJ376622	2007_04	China	Munia
JQ065047	HKU19_6918	2007	China	Night_Heron
JQ065045	HKU17_6124	2007	China	Sparrow
FJ376621	FJ376621	2007_01	China	Thrush
JQ065044	HKU16_6847	2007	China	White_Eye
JQ065048	HKU20_9243	2008	China	Dabbling_Duck
LC364342	988F	2013_12_05	United_Arab_Emirates	Falcon
LC364343	285F	2013_04_07	United_Arab_Emirates	Bustard
LC364344	271F	2017_03_28	United_Arab_Emirates	Pigeon
LC364345	411F	2013_06_23	United_Arab_Emirates	Quail
LC364346	1101F	2014_02_19	United_Arab_Emirates	Quail
MG812377	ISU42824	2017	USA	Sparrow
MG812375	ISU690_4	2017	USA	Sparrow
MG812376	ISU690_7	2017	USA	Sparrow
MG812378	ISU73347	2017	USA	Sparrow
LC216914	S579N	2014-02-13	China	Swine
LC216915	S582N	2014-02-13	China	Swine
KX443143	CH-01	2016	China	Swine
KY513724	CH/Hunan/2014	2014	China	Swine
KY513725	CH/Jiangsu/2014	2014	China	Swine
KY293677	CH/JXJGS01/2016	2016-05-23	China	Swine
KY293678	CH/JXJGS02/2016	2016-05-23	China	Swine
MF280390	CHN-GD-2016	2016	China	Swine
KY363867	CHN-GD16-03	2016-03-18	China	Swine
KY363868	CHN-GD16-05	2016-01-05	China	Swine
MG242062	CHN-HeB1-2017	2017	China	Swine
MF095123	CHN-HG-2017	2017-02-15	China	Swine
MG832584	CHN-HN-1601	2016-07	China	Swine
KU665558	CHN-LYG-2014	2014-06-26	China	Swine
MF642322	CHN/GS/2016/1	2016-08	China	Swine
MF642323	CHN/GS/2016/2	2016-08	China	Swine
MF642324	CHN/GS/2017/1	2017-04	China	Swine
MF642325	CHN/QH/2017/1	2017-03	China	Swine
MF431742	GD	2015	China	Swine
MH708123	HNZK-02	2018-03-20	China	Swine
MH708124	HNZK-04	2018-03-20	China	Swine
MH708125	HNZK-06	2018-03-20	China	Swine
MH715491	PDCoV/CHGD/2016	2016	China	Swine
MF431743	SD	2014	China	Swine
MF041982	SHJS/SL/2016	2016-12-23	China	Swine
JQ065043	HKU15-155	2010	China	Swine
JQ065042	HKU15-44	2009	China	Swine
KT266822	CH/Sichuan/S27/2012	2012	China	Swine
KT021234	CH/SXD1/2015	2015-03-20	China	Swine
KP757890	CHN-AH-2004	2004-05-24	China	Swine
KP757891	CHN-HB-2014	2014-12-26	China	Swine
KT336560	CHN-HN-2014	2014-11-24	China	Swine
KP757892	CHN-JS-2014	2014-12-20	China	Swine
KY065120	CHN/Tianjin/2016	2016	China	Swine
KU981059	NH	2015-02-16	China	Swine
KU981060	NH	2015-04-15	China	Swine
KU981061	NH	2015-07-18	China	Swine
KU981062	NH	2015-12-30	China	Swine
KR131621	PDCoV/CHJXNI2/2015	2015-03	China	Swine
LC260038	AKT/JPN/2014	2014-05	Japan	Swine
LC260039	GNM-1/JPN/2014	2014-05	Japan	Swine
LC260040	GNM-2/JPN/2014	2014-05	Japan	Swine
LC260045	HKD/JPN/2016	2016-09	Japan	Swine
LC260041	IWT/JPN/2014	2014-05	Japan	Swine
LC260042	MYZ/JPN/2014	2014-03	Japan	Swine
LC260043	OKN/JPN/2014	2014-08	Japan	Swine
LC260044	YMG/JPN/2014	2014-12	Japan	Swine
KX118627	P1-16-BTL-0115/PDCoV/2016/Lao	2016-01-20	Laos	Swine
KY354363	DH1	2016-04-01	South-Korea	Swine
KY354364	DH2	2016-04-01	South-Korea	Swine
KY364365	KNU16-07	2014-07	South-Korea	Swine
KY926512	KNU16-11	2016-11	South-Korea	Swine
KM820765	KNU14-04	2014-04	South-Korea	Swine
KU051641	PDCoV/Swine/Thailand/S5011/2015	2015-06-10	Thailand	Swine
KU051649	PDCoV/Swine/Thailand/S5015L/2015	2015-06-30	Thailand	Swine
KU984334	TT-1115	2015-11	Thailand	Swine
KJ481931	PDCoV/USA/Illinois121/2014	2014-01-04	USA	Swine
KJ601777	PDCoV/USA/Illinois133/2014	2014-01-08	USA	Swine
KJ601778	PDCoV/USA/Illinois134/2014	2014-01-08	USA	Swine
KJ601779	PDCoV/USA/Illinois136/2014	2014-01-11	USA	Swine
KJ601780	PDCoV/USA/Ohio137/2014	2014-01-26	USA	Swine
KJ584355	IL2768	2014-02-12	USA	Swine
KJ569769	IN2847	2014-02-13	USA	Swine
KJ584357	KY4813	2014-03-07	USA	Swine
KJ620016	MI6148	2014-03-18	USA	Swine
KM012168	Michigan/8977/2014	2014-03-17	USA	Swine
KJ584359	NE3579	2014-02-21	USA	Swine
KT381613	OH11846	2014-05-07	USA	Swine
KJ462462	OH1987	2014-01-31	USA	Swine
KJ584358	PA3148	2014-02-18	USA	Swine
KJ584356	SD3424	2014-02-20	USA	Swine
KX022602	PDCoV/USA/Iowa136/2015	2015-10-15	USA	Swine
KX022603	PDCoV/USA/Minnesota140/2015	2015-12-18	USA	Swine
KX022604	PDCoV/USA/Nebraska137/2015	2015-11-27	USA	Swine
KX022605	PDCoV/USA/Nebraska145/2015	2015-12-21	USA	Swine
KR150443	USA/Arkansas61/2015	2015-03-24	USA	Swine
KP981395	USA/IL/2014/026PDV-P11	2014	USA	Swine
KR265856	USA/Illinois272/2014	2014-02-23	USA	Swine
KR265857	USA/Illinois273/2014	2014-02-23	USA	Swine
KR265852	USA/Illinois449/2014	2014-04-21	USA	Swine
KR265851	USA/Indiana453/2014	2014-05-13	USA	Swine
KR265865	USA/Iowa459/2014	2014-06-05	USA	Swine
KR265849	USA/Michigan447/2014	2014-04-02	USA	Swine
KR265850	USA/Michigan448/2014	2014-04-02	USA	Swine
KR265853	USA/Minnesota/2013	2013-10-14	USA	Swine
KR265859	USA/Minnesota159/2014	2014-02-11	USA	Swine
KR265848	USA/Minnesota214/2014	2014-03-14	USA	Swine
KR265864	USA/Minnesota292/2014	2014-03-14	USA	Swine
KR265847	USA/Minnesota442/2014	2014-03-06	USA	Swine
KR265854	USA/Minnesota454/2014	2014-05-21	USA	Swine
KR265855	USA/Minnesota455/2014	2014-05-21	USA	Swine
KR265860	USA/Nebraska209/2014	2014-02-05	USA	Swine
KR265861	USA/Nebraska210/2014	2014-02-05	USA	Swine
KR265858	USA/NorthCarolina452/2014	2014-05-06	USA	Swine
KR265862	USA/Ohio444/2014	2014-03-26	USA	Swine
KR265863	USA/Ohio445/2014	2014-03-27	USA	Swine
KJ567050	USA/IA/2014/8734	2014-02-20	USA	Swine
KJ769231	SdCV/USA/OhioCVM1/2014	2014-03-01	USA	Swine
KX834352	PDCoV/Swine/Vietnam/Binh21/2015	2015-12-08	Viet-Nam	Swine
KX834351	PDCoV/Swine/Vietnam/HaNoi6/2015	2015-10-10	Viet-Nam	Swine
