# Supplementary material for: Cross‐species transmission of deltacoronavirus and the origin of porcine deltacoronavirus
Source: Evol Appl. 2020 Jul 31;13(9):2246–53. doi: 10.1111/eva.12997 (PMC7273114; doi:10.1111/eva.12997)
Supplement: Supplementary file 7 — Table S2 [file EVA-13-2246-s007.xlsx]

## Sheet: Sheet1
GenBank Accession	Strain Name
KY967717	Wencheng Sm shrew coronavirus
EF203064	Bat coronavirus HKU2
KJ473808	BtRf-AlphaCoV YN2012
KF294380	Lucheng Rn rat coronavirus
KX964649	Coronavirus AcCoV-JC34
KF636752	Bat Hp-betacoronavirus Zhejiang2013
AY274119	SARS-related coronavirus
GU190215	Bat coronavirus BM48-31 BGR 2008
KC545386	Betacoronavirus Erinaceus VMC DEU 201
EF065505	Bat coronavirus HKU4-1
EF065509	Bat coronavirus HKU5-1
JX869059	Human betacoronavirus 2c EMC 2012
KX574227	Bat coronavirus isolate PREDICT PDF-218
EF065513	Bat coronavirus HKU9-1
KU762338	Rousettus bat coronavirus
AY597011	Human coronavirus HKU1
AF029248	MHV
FJ938068	Rat coronavirus Parker
KM349742	Betacoronavirus HKU24
AF391541	Bovine coronavirus
JN874559	Rabbit coronavirus HKU14
EU111742	Coronavirus SW1
EU095850	Turkey coronavirus
M95169	Avian infectious bronchitis virus
JQ065048	Wigeon coronavirus HKU20
JQ065047	Night-heron coronavirus HKU19
JQ065045	Sparrow coronavirus HKU17
JQ065046	Magpie-robin coronavirus HKU18
FJ376621	Thrush coronavirus HKU12
JQ065049	Common-moorhen coronavirus HKU21
JQ065044	White-eye coronavirus HKU16
FJ376622	Munia coronavirus HKU13
JQ065042	Porcine coronavirus HKU15
AY994055	Feline infectious peritonitis virus
HM245925	Mink coronavirus
KM347965	Ferret coronavirus
KF430219	Bat coronavirus CDPHE15
DQ648858	Bat coronavirus BtCoV 512 2005
AF353511	PEDV
KR061459	Swine enteric coronavirus
KY073744	NL63-related bat coronavirus
AY567487	Human Coronavirus NL63
AF304460	Human coronavirus 229E
KT368907	Camel alphacoronavirus
EU420139	Bat coronavirus HKU8
KJ473809	BtNv-AlphaCoV SC2013
EU420138	Miniopterus bat coronavirus 1
KJ473806	BtMr-AlphaCoV SAX2011
JQ989270	Rousettus bat coronavirus HKU10
KJ473807	BtRf-AlphaCoV HuB2013
